# Supplementary material for: Prepectoral Breast Reconstruction: Early and Long-Term Complications and Outcomes of Total Coverage Acellular Dermal Matrix and Implants Vs Polyurethane-Coated Implants Without Use of Acellular Dermal Matrix
Source: Aesthet Surg J. 2025 Aug 8;46(1):38–48. doi: 10.1093/asj/sjaf158 (PMC12706863; doi:10.1093/asj/sjaf158)
Supplement: sjaf158_Supplementary_Data [file sjaf158_supplementary_data.zip]

Archive with 2 entries (2 files):
- Supplemental_Table_1.docx
- Supplemental_Table_2.docx
